# Supplementary material for: Multicomponent Polyphenolic Extracts from Vaccinium corymbosum at Lab and Pilot Scale. Characterization and Effectivity against Nosocomial Pathogens
Source: Plants (Basel). 2021 Dec 17;10(12):2801. doi: 10.3390/plants10122801 (PMC8708234; doi:10.3390/plants10122801)
Supplement: Supplementary file 1 [file plants-10-02801-s001.zip]

Archive with 1 entries (1 files):
- plants-1489867-supplementary.pdf
